# Supplementary material for: Phylogenetic Characterization and Pathogenicity in Cattle and Pigs of Foot-and-Mouth Disease Viruses Circulating in Myanmar Between 2016 and 2022
Source: Transbound Emerg Dis. 2025 Oct 29;2025:1532487. doi: 10.1155/tbed/1532487 (PMC12588753; doi:10.1155/tbed/1532487)
Supplement: Supporting Information 4 — Table S1: Overview of the virus isolates used in experimental infection classified Serotype O, ME-SA topotype, Ind-2001e lineage. The table shows the information regarding the outbreak, passage history, and GenBank accession numbers of the virus isolates used in experimental infections. Table S2: Detection period and peak clinical scores or viral titers observed in cattle and pigs inoculated with O/JPN/2010. The table shows the first observation day of vesicular development, the peak of clinical scores, the duration of confirmed viremia and virus excretion in nasal and oral swabs, and the peak viral titers measured in serum, nasal, or oral swabs in cattle and pigs inoculated with O/JPN/2010. [file 1532487.f4.xlsx]

## Sheet: Sup Table 1
Supplemental table 1. Overview of the virus isolates used in experimental infection classified Serotype O, ME-SA topotype, Ind-2001e lineage
Virus isolates	Year	Administrative Divisions	Town	Species	Passage History a	GenBank Accession No.
O/MYA/Yan/5/2016 b	2016	Yangon	－	Cattle	ZZR (P1) LFPK (P1)	LC438823
O/MYA/Mgy/11/2019	2019	Magway	Salin	Cattle	ZZR (P1) LFPK (P1)	LC604883
a "ZZR" stands for ZZ-R 127 cell, "LFPK" stands for LFPK-αvβ6 cell, "P1" stands for 1st passage.
b Genome sequence data was previously reported [23].
－ indicates lack of recorded data.

## Sheet: Sup Table 2
Supplemental table 2. Detection period and peak clinical scores or viral titers observed in cattle and pigs inoculated with O/JPN/2010
Virus strain Animal species	detection period / peak scores or viral titers
	Clinical signs	Sera	Nasal swabs	Oral swabs
intradermal route
O/JPN/2010 Cattle	2-4a / 6b	1-3c / 105.1 d	1-7e/ 106.6 d	1-7e / 105.3 d
O/JPN/2010 Pigs	2-3/ 5	1-3/ 106.6	1-5 / 107.6	1-5 / 107.1
a First observation day (days post-inoculation: dpi) of vesicular development.
b Confirmed peak clinical scores.
c Confirmed period (dpi) of viremia.
d Peak viral titers (50% tissue culture infectious dose /mL) measured in sera, nasal or oral swabs.
e Confirmed period (dpi) of virus excretion in nasal and oral swabs.
